# Supplementary material for: Exploiting deep sulfur conversion by tandem catalysis for all-solid-state lithium–sulfur batteries
Source: Natl Sci Rev. 2025 Nov 21;13(1):nwaf525. doi: 10.1093/nsr/nwaf525 (PMC12796810; doi:10.1093/nsr/nwaf525)
Supplement: nwaf525_Supplemental_Files [file nwaf525_supplemental_files.zip]

Archive with 2 entries (2 files):
- Supplementary Data.pdf
- Teaser text.docx
